# Supplementary material for: Proteomics Insights into the Gene Network of cis9, trans11-Conjugated Linoleic Acid Biosynthesis in Bovine Mammary Gland Epithelial Cells
Source: Animals (Basel). 2022 Jul 2;12(13):1718. doi: 10.3390/ani12131718 (PMC9264836; doi:10.3390/ani12131718)
Supplement: Supplementary file 1 [file animals-12-01718-s001.zip]

Archive with 1 entries (1 files):
- animals-1697756-supplementary.pdf
